# Supplementary material for: A Novel GNAS Mutation in a Patient with Ia Pseudohypoparathyroidism (iPPSD2) Phenotype
Source: Genes (Basel). 2023 Jan 26;14(2):324. doi: 10.3390/genes14020324 (PMC9956201; doi:10.3390/genes14020324)
Supplement: Supplementary file 1 [file genes-14-00324-s001.zip]

Archive with 1 entries (1 files):
- genes-2146222-supplementary.pdf
